# Supplementary material for: Cross-cultural validation of the Bengali version KIDSCREEN-27 quality of life questionnaire
Source: BMC Pediatr. 2019 Jan 15;19:19. doi: 10.1186/s12887-018-1373-7 (PMC6334442; doi:10.1186/s12887-018-1373-7)
Supplement: Supplementary file 1 — KIDSCREEN 27 - National Translation Procedure. (XLSX 37 kb) [file 12887_2018_1373_MOESM1_ESM.xlsx]

## Sheet: Child & Adolescent
KIDSCREEN 27- National Translation Procedure
Form 1: Documentation of Forward-Backward Procedure and Review
Country: Bangladesh			Language: Bengali	Date: 15 March, 2017
Legende:
no differences in wording/ keine Unterschiede
slight changes in wording but no difference in meaning/ kleine Unterschiede ohne inhaltliche Änderung
bigger changes in wording, maybe difference in meaning/ größere Unterschiede evtl. mit inhaltichen Änderungen
grave changes in wording and meaning/ schwerwiegende Unterschiede und Änderungen
Original English Version	Forw Translation 1	Forw Translation 2	Reconciled Forw Translation	Back Translation to English	Remarks for Harmonisation	Final Forward Translation after Harmonisation	Final Back Translation to English after Harmonisation	Remarks	Final Back Translation after Review
	10 April, 2016	13 April, 2016	12 May, 2016	2 June, 2016		07 February, 2017	13 February, 2017	10 March, 2017	15 March, 2017
Health questionnaire for children and young people	বাচ্চা ও অপ্রাপ্ত বয়স্কদের জন্য স্বাস্থ্য জনিত প্রশ্ন পত্র	শিশু ও তরুণ ব্যক্তিদের জন্য স্বাস্থ্য সম্পর্কিত প্রশ্নাবলী	শিশু ও তরুণ ব্যক্তিদের জন্য স্বাস্থ্য সম্পর্কিত প্রশ্নাবলী	Questionnaire related with of children & adolescent persons	Health Questionnaire	শিশু ও তরুণ ব্যক্তিদের জন্য স্বাস্থ্য সম্পর্কিত প্রশ্নাবলী	Health related questionnaire for children and young people		Health related questionnaire for children and young people
Child and adolescent version	বাচ্চা ও অপ্রাপ্ত বয়স্কদের অনুবাদ	শিশু ও কিশোর সংস্করণ	শিশু ও কিশোর সংস্করণ	Child & adolescent version		শিশু ও কিশোর সংস্করণ	Child and adolescent version		Child and adolescent version
8 to 18 years	৮ থেকে ১৮ বছর	৮ থেকে ১৮ বছর	৮ থেকে ১৮ বছর	8 years to 18 years		৮ থেকে ১৮ বছর	8 - 18 years		8 - 18 years
Date Month Year	দিন মাস বছর	দিন মাস বছর	দিন মাস বছর	Date Month Year		দিন মাস বছর	Day Month Year		Day Month Year
Hello	ওহে	হ্যালো	হ্যালো	Hello		হ্যালো	Hello		Hello
How are you? How do you feel? This is what we would like you to tell us.	তুমি কেমন আছো? তুমি কী অনুভব করছো? আমরা চাই তুমি আমাদেরকে এই উত্তর দাও।	তুমি কেমন আছো? তুমি কেমন বোধ করছো? এটাই আমরা চাই যে তুমি আমাদেরকে জানাও।	তুমি কেমন আছো? তোমার কেমন বোধ হচ্ছে? আমরা চাই যে তুমি আমাদেরকে এই বিষয়গুলি জানাও।	How are you? How are you feeling? We want you to tell us this.		তুমি কেমন আছো? তোমার কেমন বোধ হচ্ছে? আমরা চাই যে তুমি আমাদেরকে এই বিষয়গুলি জানাও।	How are you? How are you feeling? We want you to let us know these matters.		How are you? How are you feeling? We want you to let us know these matters.
Please read every question carefully. What answer come to your mind first? Choose the box that fits your answer best and cross it.	প্রত্যেকটি প্রশ্ন যত্ন সহকারে পড়ো। তোমার মনে কী উত্তর আসে সর্ব প্রথম? যেই বাক্সটা তোমার উত্তর এর জন্য সবচেয়ে উপযুক্ত সেই বাক্সতে ক্রুশ চিহ্ন দাও।	দয়া করে প্রত্যেকটি প্রশ্ন ভালোভাবে পড়। প্রথম কোন উত্তরটি তোমার মনে আসে? সেই বক্সটি পছন্দ কর যেটা তোমার উত্তরের সাথে মানানসই এবং কেটে দাও।	দয়া করে প্রত্যেকটি প্রশ্ন ভালোভাবে পড়। প্রথম কোন উত্তরটি তোমার মনে আসে? যে বাক্সটি তোমার উত্তরের জন্য সবচেয়ে উপযুক্ত তাতে টিক চিহ্ন দাও।	Please read the questions carefully. In the beginning which answers comes to the mind? Choose the box that accurately expresses your answer and cross that box.		দয়া করে প্রত্যেকটি প্রশ্ন ভালোভাবে পড়। প্রথম কোন উত্তরটি তোমার মনে আসে? যে বাক্সটি তোমার উত্তরের জন্য সবচেয়ে উপযুক্ত তাতে টিক চিহ্ন দাও।	Kindly read each question properly. Which answer comes to your mind first? Put a tick a mark in the box that is most appropriate for your answer.		Kindly read each question properly. Which answer comes to your mind first? Put a tick a mark in the box that is most appropriate for your answer.
Remember: This is not a test so there are no wrong answers. It is important that you answer all the questions and also that we can see your marks clearly. When you think of your answer please try to remember the last week.	মনে রাখোঃ এইটা কোন পরীক্ষা না। এইখানে কোন ভুল বা সঠিক উত্তর নাই। এইটা গুরত্বপূর্ণ যে তুমি প্রত্যেক্টা প্রশ্নের উত্তর দাও এবং আমরা তোমার দেয়া ক্রুশ চিহ্ন সঠিক দেখি। তুমি যখন তোমার উত্তর সম্পর্কে চিন্তা করবে তখন এই সপ্তাহের আগের সপ্তাহের কথা চিন্তা করবে।	মনে রাখবেঃ এটি কোন পরীক্ষা নয় সুতরাং এখানে কোন ভুল উত্তর নেই। এটা গুরুত্বপূর্ণ যে তুমি সব প্রশ্নের উত্তর দাও এবং আমরা যেন তোমার দেয়া চিহ্ন পরিষ্কারভাবে দেখতে পাই। যখন তুমি তোমার উত্তরের কথা চিন্তা করবে তখন দয়া করে গত সপ্তাহের কথা মনে করার চেষ্টা করবে।	মনে রাখবেঃ এটি কোন পরীক্ষা নয়। সুতরাং এখানে কোন ভুল উত্তর নেই। এটি গুরুত্বপূর্ণ যে তুমি সব প্রশ্নের উত্তর দাও এবং আমরা যেন তোমার দেয়া টিক চিহ্ন পরিষ্কারভাবে দেখতে পাই। তুমি যখন তোমার উত্তর সম্পর্কে চিন্তা করবে তখন দয়া করে গত সপ্তাহের কথা মনে করার চেষ্টা করবে।	Remember that: This is not an exam. Therefore there are no wrong answers. It is important that you answer all questions and we are able to clearly see your marked answer. When you think about your answer, then please think about last week.		মনে রাখবেঃ এটি কোন পরীক্ষা নয়। সুতরাং এখানে কোন ভুল উত্তর নেই। এটি গুরুত্বপূর্ণ যে তুমি সব প্রশ্নের উত্তর দাও এবং আমরা যেন তোমার দেয়া টিক চিহ্ন পরিষ্কারভাবে দেখতে পাই। তুমি যখন তোমার উত্তর সম্পর্কে চিন্তা করবে তখন দয়া করে গত সপ্তাহের কথা মনে করার চেষ্টা করবে।	Please Remember: This is not an exam. So there are no wrong answers here. It is important that you answer all the questions and that we are able to clearly see the tick marks you place. When you think about your answer please try to remember last week.		Please Remember: This is not an exam. So there are no wrong answers here. It is important that you answer all the questions and that we are able to clearly see the tick marks you place. When you think about your answer please try to remember last week.
You do not have to show your answers to anybody. Also, nobody who knows you will look at your questionnaire once you have finished it.	তোমার উত্তর অন্য কাউকে দেখানোর কোন প্রয়োজন নেই। অন্য কেউ যে আপনাকে চেনে তারা আপনার উত্তর দেখবে না, উত্তর লেখা শেষ হওয়ার পরে।	তোমার কাউকে তোমার উত্তর দেখাতে হবে না। এছাড়াও, যারা তোমাকে জানে তারা কেউ তোমার প্রশ্নাবলীর দিকে তাকাবে না যখন তুমি সেটা শেষ করবে।	তোমার উত্তর অন্য কাউকে দেখানোর প্রয়োজন নেই। এছাড়াও, যারা তোমাকে চেনে তারা কেউ তোমার পুরণকৃত প্রশ্নাবলী দেখবে না।	You do not have to show your answer to anyone. Besides those who know you, they will not look at your answers after you have finished answering them.		তোমার উত্তর অন্য কাউকে দেখানোর প্রয়োজন নেই। এছাড়াও, যারা তোমাকে চেনে তারা কেউ তোমার পুরণকৃত প্রশ্নাবলী দেখবে না।	You do not need to show your answers to anyone else. Also, your filled up questionnaire will not be seen by those who know you.		You do not need to show your answers to anyone else. Also, your filled up questionnaire will not be seen by those who know you.
Are you female or male?	তুমি কি মেয়ে নাকি ছেলে?	তুমি মেয়ে নাকি ছেলে?	তুমি মেয়ে নাকি ছেলে?	Are you male or female?		তুমি মেয়ে নাকি ছেলে?	Are you a boy or a girl?		Are you a boy or a girl?
Female	মেয়ে	মেয়ে	মেয়ে	Female		মেয়ে	Girl		Girl
Male	ছেলে	ছেলে	ছেলে	Male		ছেলে	Boy		Boy
How old are you?	তোমার বয়স কত?	তোমার বয়স কত?	তোমার বয়স কত?	How old are you?		তোমার বয়স কত?	How old are you?		How old are you?
Year	বছর	বছর	বছর	Year		বছর	Years		Years
Do you have a long-term disability, illness or medical condition?	তোমার কি দীর্ঘমেয়াদী অক্ষমতা, অসুস্থতা, চিকিৎসাধীন অবস্থা আছে?	তোমার কি দীর্ঘমেয়াদী অক্ষমতা, অসুস্থতা, বা চিকিৎসাধীন অবস্থা আছে?	তোমার কি দীর্ঘমেয়াদী অক্ষমতা, অসুস্থতা, বা চিকিৎসাধীন অবস্থা আছে?	Do you have a long-term disability, illness or medical condition?		তোমার কি দীর্ঘমেয়াদী অক্ষমতা, অসুস্থতা, বা চিকিৎসাধীন অবস্থা আছে?	Do you have any long-term disability, illness or condition under treatment?		Do you have any long-term disability, illness or condition under treatment?
No	না	না	না	No		না	No		No
Yes	হ্যাঁ	হ্যাঁ	হ্যাঁ	Yes		হ্যাঁ	Yes		Yes
Which one?	কোনটি?	কোনটি	কোনটি?	Which one?		কোনটি?	Which one?		Which one?
Physical Activities and Health	শারীরিক কার্যক্রম সমূহ ও স্বাস্থ্য	শারীরিক কার্যক্রম এবং স্বাস্থ্য	শারীরিক কার্যক্রম এবং স্বাস্থ্য	Physical activities and health		শারীরিক কার্যক্রম এবং স্বাস্থ্য	Physical activities and health		Physical activities and health
In general, how would you say your health is?	সার্বিকভাবে তুমি কি বলবে তোমার স্বাস্থ্য কেমন?	সাধারণভাবে আপনার স্বাস্থ্য কেমন বলবেন?	সাধারণভাবে, তোমার স্বাস্থ্য কেমন?	Generally, how is your health?		সাধারণভাবে, তোমার স্বাস্থ্য কেমন?	In general, how is your health?		In general, how is your health?
Excellent	চমৎকার	চমৎকার	চমৎকার	Excellent		চমৎকার	Excellent		Excellent
Very good	খুব ভালো	খুব ভালো	খুব ভালো	Very good		খুব ভালো	Very good		Very good
Good	ভালো	ভালো	ভালো	Good		ভালো	Good		Good
Fair	মোটামুটি	মোটামুটি	মোটামুটি	Okay		মোটামুটি	Somewhat okay		Somewhat okay
Poor	খারাপ	মন্দ	খারাপ	Not good/Bad		খারাপ	Bad		Bad
Thinking about the last week	বিগত সপ্তাহের কথা চিন্তা করে বলো	গত সপ্তাহ সম্পর্কে চিন্তা করলে	গত সপ্তাহের কথা চিন্তা করলে	Thinking about last week		গত সপ্তাহের কথা চিন্তা করলে	Thinking about last week		Thinking about last week
Have you felt fit and well?	তোমার কি নিজেকে সুস্থ সবল মনে হয়েছে?	তুমি ভালো এবং উপযুক্ত অনুভব করেছো?	তুমি কি সুস্থ সবল অনুভব করেছিলে?	Are you feeling well and healthy?	present tense (original it is past tense)	তুমি কি ভাল এবং সুস্থ অনুভব করেছিলে?	Have you felt well and healthy?		Have you felt well and healthy?
Have you been physically active (e.g. running, climbing, biking)?	তুমি কি শারিরীকভাবে সক্রিয় (যেমন দৌড়ানো, আরোহণ করা, বাইকিং করা)?	তুমি শারিরীকভাবে কর্মক্ষম ছিলে? (যেমন দৌড়ানো, আরোহণ, চালানো)	তুমি কি শারিরিকভাবে কর্মক্ষম ছিলে? (যেমন, দৌড়ানো, আরোহণ, চালানো)	Are you physically active? (like, running, riding, bike riding)	present tense (original it is past tense)	তুমি কি শারিরিকভাবে কর্মক্ষম ছিলে? (যেমন, দৌড়ানো, আরোহণ, সাইকেল চালানো)	Have you been active physcially? (For example, running, climbing, bike riding)		Have you been active physcially? (For example, running, climbing, bike riding)
Have you been able to run well?	তুমি কি ভালোভাবে দৌড়াতে পারো?	তুমি ভালোভাবে দৌড়াতে পেরেছিলে?	তুমি কি ভালো ভাবে দৌড়াতে পেরেছিলে?	Were you able to run properly?/were you able to gain enough speed while running?		তুমি কি ভালো ভাবে দৌড়াতে পেরেছিলে?	Were you able to run properly?		Were you able to run properly?
Not at all	একদম না	একদমই না	একদমই না	Not at all		একদমই না	Not at all		Not at all
Slightly	অল্প	সামান্য	সামান্য	Little		সামান্য	A little		A little
Moderately	মোটামুটি	মোটামুটি	মোটামুটি	More or less		মোটামুটি	Somewhat		Somewhat
Very	ভালো	খুব	খুব	Very much so		খুব	Very well		Very well
Extremely	খুব ভালো	অত্যন্ত/অতিমাত্রায়	অতিমাত্রায়	Too much so	it does not mean too much, but extremely good condition to run	অতিমাত্রায়	Extremely well		Extremely well
Have you felt full of energy?	তুমি কি মনে করেছো তোমার পর্যাপ্ত কর্মশক্তি আছে?	তুমি পুরোপুরি শক্তি অনুভব করেছো?	তুমি কর্মশক্তিতে পরিপূর্ণ ছিলে?	Do you feel you have enough strength?	present tense (original it is past tense)	তুমি কর্মশক্তিতে পরিপূর্ণ অনুভব করেছিলে?	Have you felt full of energy?		Have you felt full of energy?
Never	কখনোই না	কখনোই না	কখনোই না	Not at all		কখনোই না	Never		Never
Seldom	কদাচিৎ	কদাচিৎ	মাঝে মাঝে	Seldom		মাঝে মাঝে	Sometimes		Sometimes
Quite often	প্রায়শই	প্রায়ই	প্রায়ই	Often		প্রায়ই	Often		Often
Very often	বহু নিয়ত	খুব প্রায়ই	বেশীর ভাগ সময়	Most of the time		বেশীর ভাগ সময়	Most of the time		Most of the time
Always	সবসময়	সবসময়	সবসময়	Always		সবসময়	Always		Always
General mood and Feelings about yourself	সার্বিক মনের ভাব ও অনুভূতি তোমার নিজের সম্পর্কে	সাধারণ মেজাজ এবং নিজের সম্পর্কে বোধ	সাধারণ মেজাজ এবং নিজের সম্পর্কে অনুভূতি	General mood and perception of own self	Perception = how you think about yourself, feeling = how you feel about yourself	সাধারণ মেজাজ এবং নিজের সম্পর্কে অনুভূতি	Usual mood and feelings about yourself		Usual mood and feelings about yourself
Has your life been enjoyable?	তোমার জীবন কি আনন্দদায়ক ছিলো?	তোমার জীবন উপভোগ্য ছিলো?	তোমার জীবন কি আনন্দদায়ক ছিলো?	Was your life enjoyable?	past tense ( in original is is past perfect)	তোমার জীবন কি আনন্দদায়ক ছিলো?	Has your life been pleasant?		Has your life been pleasant?
Have you been in a good mood?	তোমার মনের ভাব কি ইতিবাচক ছিলো?	তোমার মেজাজ ভালো ছিলো?	তোমার মন ভালো ছিলো?	Your temperament was good?	mood means more a state, temperament is more longlasting	তোমার মেজাজ কি ভালো ছিলো?	Have you been in a good mood?		Have you been in a good mood?
Have you had fun?	তুমি কি মজা করেছো?	তুমি মজা পেয়েছিলে?	তুমি কি মজা করেছিলে?	Did you enjoy anything or did you have fun?	past tense ( in original is is past perfect)	তুমি কি মজা করেছিলে?	Have you had fun?		Have you had fun?
Have you felt sad?	তোমার কি বিষন্ন লেগেছে?	তুমি দুঃখ অনুভব করেছিলে?	তোমার কি মন খারাপ লেগেছিলো?	Did you feel pain?	sad is not pain!	তোমার কি মন খারাপ লেগেছিলো?	Have you felt sadness?	sadness sounds more severe than sad	Have you felt sad?
Have you felt so bad that you didn’t want to do anything?	তোমার কি এতো বিষন্ন অনুভব করেছো যে তোমার কোন কিছু করতে ইচ্ছা করে নাই?	তোমার এতই খারাপ অনুভব হয়েছিলো যে তুমি কিছুই করতে চাওনি?	তোমার কি এতই খারাপ লেগেছিলো যে তুমি কিছুই করতে চাওনি?	Did you feel so bad that you did not want to do anything?	past tense ( in original is is past perfect)	তোমার কি এতই খারাপ লেগেছিলো যে তুমি কিছুই করতে চাওনি?	Have you felt so bad that you did not want to do anything at all?		Have you felt so bad that you did not want to do anything at all?
Have you felt lonely?	তোমার কি নিঃসঙ্গ লেগেছে?	তুমি একাকিত্ব অনুভব করেছিলে?	তুমি কি একাকিত্ব বোধ করেছিলে?	Did you feel lonely?	past tense ( in original is is past perfect)	তুমি কি একাকিত্ব বোধ করেছিলে?	Have you felt lonely?		Have you felt lonely?
Have you been happy with the way you are?	তুমি কি তোমার অবস্থা নিয়ে খুশি?	তুমি যেমন আছো তাতে তুমি সুখী ছিলে?	তুমি যেরকম আছো সেইটা নিয়েই কি তুমি খুশি ছিলে?	Were you happy with the way you were or were living?	past tense ( in original is is past perfect)	তুমি যেরকম অবস্থায় আছো সেইটা নিয়েই কি তুমি খুশি ছিলে?	Have you been happy with the way you are now?	Why "now"?	Have you been happy with the way you are?
Family and Free time	পরিবার ও অবাধ সময়	পরিবার এবং অবসর সময়	পরিবার এবং অবসর সময়	Family and leisure time		পরিবার এবং অবসর সময়	Family and leisure time		Family and leisure time
Have you had enough time for yourself?	তোমার কি নিজের জন্য পর্যাপ্ত সময় ছিলো?	তোমার নিজের জন্য তোমার যথেষ্ঠ সময় ছিলো?	তোমার কি নিজের জন্য যথেষ্ঠ সময় ছিলো?	Did you have enough time for yourself?	past tense ( in original is is past perfect)	তোমার কি নিজের জন্য যথেষ্ঠ সময় হয়েছিলো?	Have you had enough time for yourself?		Have you had enough time for yourself?
Have you been able to do the things that you want to do in your free time?	তুমি কি যেইসব কাজ করতে চেয়েছিলে, তোমার নিজস্ব সময়ে সেইসব কিছু করতে পেরেছিলে?	তুমি অবসর সময়ে যা করতে চাও সেগুলো করতে সক্ষম হয়েছিলে?	তুমি অবসর সময়ে যা করতে চাও সেগুলো করতে সক্ষম হয়েছিলে?	Were you able to do all the things you wanted to do?	past tense ( in original is is past perfect)	তুমি তোমার অবসর সময়ে যা করতে চাও সেগুলো কি করতে সক্ষম হয়েছিলে?	Have you been able to do what you want during your leisure time?		Have you been able to do what you want during your leisure time?
Have your parent(s) had enough time for you?	তোমার অভিভাবকরা কি তোমাকে পর্যাপ্ত সময় দেয়?	তোমার পিতা মাতার তোমার জন্য যথেষ্ঠ সময় ছিলো?	তোমার পিতা মাতার তোমার জন্য যথেষ্ঠ সময় ছিলো?	Did your parents have enough time for you?	past tense ( in original is is past perfect)	তোমার পিতা মাতার কি তোমার জন্য যথেষ্ঠ সময় হয়েছিলো?	Have your parents had enough time for you?		Have your parents had enough time for you?
Have your parent(s) treated you fairly?	তোমার অভিভাবকরা কি তোমার সাথে ন্যায়সঙ্গত ভাবে আচরণ করে?	তোমার পিতা মাতা তোমার সাথে ন্যায্য আচরণ করেছিলো?	তোমার পিতা মাতা তোমার সাথে ন্যায্য আচরণ করেছিলো?	Did your parents treat you fairly?	past tense ( in original is is past perfect)	তোমার পিতা মাতা কি তোমার সাথে ন্যায্য আচরণ করেছিলো?	Have your parents treated you right?		Have your parents treated you right?
Have you been able to talk to your parent(s) when you wanted to?	তুমি কি তোমার বাবা মার সাথে যখন তোমার ইচ্ছা করেছে তখনি বলতে পেরেছ?	যখন তুমি চেয়েছিলে তখন তোমার পিতা মাতার সাথে কথা বলতে পেরেছিলে?	তুমি যখন চেয়েছিলে তখনই তোমার পিতা মাতার সাথে কথা বলতে পেরেছিলে?	Were you able to speak with your parents when you wanted to speak with them?	past tense ( in original is is past perfect)	তুমি যখন চেয়েছিলে তখনই কি তোমার পিতা মাতার সাথে কথা বলতে পেরেছিলে?	Have you been able to speak to your parents whenever you wanted to?		Have you been able to speak to your parents whenever you wanted to?
Have you had enough money to do the same things as your friends?	তোমার কি যথেষ্ঠ টাকা পয়সা ছিলো তোমার বন্ধুদের মতো সব কিছু করার জন্য?	তোমার বন্ধুরা যা করে তা করার মত যথেষ্ঠ অর্থ তোমার কাছে ছিলো?	তোমার বন্ধুরা যা করে তা করার মতো যথেষ্ঠ অর্থ তোমার কাছে ছিলো?	Did you have enough money to do the things that your friends do?	past tense ( in original is is past perfect)	তোমার বন্ধুরা যা যা করে তা করার মতো যথেষ্ঠ অর্থ কি তোমার কাছে ছিলো?	Have you had enough money to do whatever your friends do?		Have you had enough money to do whatever your friends do?
Have you had enough money for your expenses?	তোমার কি যথেষ্ঠ টাকা পয়সা আছে তোমার খরচাপাতির জন্য?	তোমার খরচের জন্য তোমার কাছে যথেষ্ঠ অর্থ ছিলো?	তোমার কাছে তোমার খরচের জন্য যথেষ্ঠ অর্থ ছিলো?	Did you have enough money to meet all your expenses?	past tense ( in original is is past perfect)	তোমার কাছে কি তোমার নিজের খরচের জন্য যথেষ্ঠ অর্থ ছিলো?	Have you had have enough money with you for your expenses?	not "with you"	Have you had enough money for your expenses?
Friends	বন্ধু	বন্ধু-বান্ধব	বন্ধু-বান্ধব	Friends		বন্ধু-বান্ধব	Friends		Friends
Have you spent time with your friends?	তুমি কি বন্ধুদের সাথে সময় কাটিয়েছো?	তোমার বন্ধুদের সাথে তুমি সময় কাটিয়েছিলে?	তুমি তোমার বন্ধুদের সাথে সময় কাটিয়েছিলে?	Did you spend time with your friends?	past tense ( in original is is past perfect)	তুমি কি তোমার বন্ধুদের সাথে সময় কাটিয়েছিলে?	Have you spent time with your friends?		Have you spent time with your friends?
Have you had fun with your friends?	তুমি কি তোমার বন্ধুদের সাথে মজা করেছো?	তোমার বন্ধুদের সাথে তুমি মজা করেছিলে?	তুমি তোমার বন্ধুদের সাথে মজা করেছিলে?	Did you have fun with your friends?	past tense ( in original is is past perfect)	তুমি কি তোমার বন্ধুদের সাথে মজা করেছিলে?	Have you had fun with your friends?		Have you had fun with your friends?
Have you and your friends helped each other?	তুমি আর তোমার বন্ধুরা কি একজন আরেকজনকে সহায়তা করেছো?	তুমি এবং তোমার বন্ধু বান্ধবরা একে অপরকে সাহায্য করেছিলে?	তুমি এবং তোমার বন্ধু-বান্ধবরা একজন আরেকজনকে সাহায্য করেছিলে?	Did you and your friends help each other?	past tense ( in original is is past perfect)	তুমি এবং তোমার বন্ধু-বান্ধবরা কি একজন আরেকজনকে সাহায্য করেছিলে?	Have you and your friends helped one another?		Have you and your friends helped one another?
Have you been able to rely on your friends?	তুমি কি তোমার বন্ধুদের উপর নির্ভর করতে পেরেছো?	তুমি তোমার বন্ধুদের উপর ভরসা করতে পেরেছিলে?	তুমি তোমার বন্ধুদের উপর ভরসা করতে পেরেছিলে?	Were you able to rely on your friends?	past tense ( in original is is past perfect)	তুমি কি তোমার বন্ধুদের উপর নির্ভর করতে পেরেছিলে?	Have you been able to depend on your friends?		Have you been able to depend on your friends?
School and Learning	স্কুল ও শিক্ষা	স্কুল ও শিক্ষা	স্কুল এবং শিক্ষা	School and education		স্কুল এবং শিক্ষা	School and education		School and education
Have you been happy at school?	তুমি কি স্কুলে খুশি ছিলে?	তুমি স্কুলে সুখী ছিলে?	তুমি স্কুলে খুশি ছিলে?	Were you happy at school?	past tense ( in original is is past perfect)	তুমি কি স্কুলে খুশি ছিলে?	Have you been happy at school?		Have you been happy at school?
Have you got on well at school?	তুমি কি স্কুলে অন্যান্যদের সাথে ভালোভাবে মিলেমিশে থাকো?	তুমি স্কুলে ভালো ভাবে মিশতে পেরেছিলে?	তুমি স্কুলে ভালোভাবে মানিয়ে চলতে পেরেছিলে?	Were you able to interact properly with everyone in school?	past tense ( in original is is past perfect)	তুমি কি স্কুলে ভালোভাবে মানিয়ে চলতে সক্ষম হয়েছিলে?	Have you been able to get along well at school?		Have you been able to get along well at school?
Have you been able to pay attention?	তুমি কি মনোযোগ দিতে পেরেছো?	তুমি মনোযোগ দিতে পেরেছিলে?	তুমি মনোযোগ দিতে পেরেছিলে?	Were you able to concentrate?	past tense ( in original is is past perfect)	তুমি কি সঠিকভাবে মনোযোগ দিতে সক্ষম হয়েছিলে?	Have you been able to concentrate properly?		Have you been able to concentrate properly?
Have you got along well with your teachers?	তুমি কি তোমার শিক্ষকদের সাথে ভালোভাবে কথা বলতে পেরেছিলে?	তুমি তোমার শিক্ষকদের সাথে ভালোভাবে মিশতে পেরেছিলে?	তুমি তোমার শিক্ষকদের সাথে ভালোভাবে মানিয়ে চলতে পেরেছিলে?	Were you able to interact with your teachers?		তুমি কি তোমার শিক্ষকদের সাথে ভালোভাবে মানিয়ে চলতে সক্ষম হয়েছিলে?	Have you been able to get along well with your teachers?		Have you been able to get along well with your teachers?

## Sheet: Parents
KIDSCREEN 27 - National Translation Procedure
Form 1: Documentation of Forward-Backward Procedure and Review
Country: Bangladesh			Language: Bengali		Date: 13 February 2017
Legende:
no differences in wording/ keine Unterschiede
slight changes in wording but no difference in meaning/ kleine Unterschiede ohne inhaltliche Änderung
bigger changes in wording, maybe difference in meaning/ größere Unterschiede evtl. mit inhaltichen Änderungen
grave changes in wording and meaning/ schwerwiegende Unterschiede und Änderungen
Original English Version	Forw Translation 1	Forw Translation 2	Reconciled Forw Translation	Forw Translation 1	Forw Translation 2	Reconciled Forw Translation	Back Translation to English	Remarks for Harmonisation	Final Forward Translation after Harmonisation	Final Backward Translation after Harmonisation	Remarks	Back Translation After Review
	17 April, 2016	21 April, 2016	12 May, 2016	17 April, 2016	21 April, 2016	12 May, 2016	2 June, 2016		7 February, 2017	13 February, 2017	10 March, 2017	15 March, 2017
Health questionnaire for children and young people	বাচ্চা ও অপ্রাপ্ত বয়স্কদের জন্য স্বাস্থ্য জনিত প্রশ্ন পত্র	শিশু ও তরুণ ব্যক্তিদের জন্য স্বাস্থ্য সম্পর্কিত প্রশ্নাবলী	শিশু ও তরুণ ব্যক্তিদের জন্য স্বাস্থ্য সম্পর্কিত প্রশ্নাবলী	বাচ্চা ও অপ্রাপ্ত বয়স্কদের জন্য স্বাস্থ্য জনিত প্রশ্ন পত্র	শিশু ও তরুণ ব্যক্তিদের জন্য স্বাস্থ্য সম্পর্কিত প্রশ্নাবলী	শিশু ও তরুণ ব্যক্তিদের জন্য স্বাস্থ্য সম্পর্কিত প্রশ্নাবলী	Health related questionnaire for children and adolescent persons		শিশু ও তরুণ ব্যক্তিদের জন্য স্বাস্থ্য সম্পর্কিত প্রশ্নাবলী	Health related questionnaire for children and young people		Health related questionnaire for children and young people
Parent version	অভিভাবকদের জন্য অনুবাদ	মাতা-পিতা সংস্করণ	অভিভাবক সংস্করণ	অভিভাবকদের জন্য অনুবাদ	মাতা-পিতা সংস্করণ	অভিভাবক সংস্করণ	Parental version		অভিভাবক সংস্করণ	Parent version		Parent version
8 to 18 years	৮ থেকে ১৮ বছর	৮ থেকে ১৮ বছর	৮ থেকে ১৮ বছর	৮ থেকে ১৮ বছর	৮ থেকে ১৮ বছর	৮ থেকে ১৮ বছর	8 to 18 years		৮ থেকে ১৮ বছর	8 - 18 years		8 - 18 years
Date Month Year	দিন মাস বছর	দিন মাস বছর	দিন মাস বছর	দিন মাস বছর	দিন মাস বছর	দিন মাস বছর	Date Month Year		দিন মাস বছর	Day Month Year		Day Month Year
Dear parents	প্রিয় অভিভাবকগণ	প্রিয় মাতা-পিতা	প্রিয় অভিভাবক	প্রিয় অভিভাবকগণ	প্রিয় মাতা-পিতা	প্রিয় অভিভাবক	Dear parents		প্রিয় অভিভাবক	Dear Parent,		Dear Parent,
How is your child? How does she/he feel? This is what we would like to know from you.	আপনার বাচ্চা কেমন আছে? সে কেমন অনুভব করছে? আমি এইটা জানতে চাই আপনার কাছে।	আপনার সন্তান কেমন আছে? সে কেমন অনুভব করে? এটাই আমরা আপনার কাছ থেকে জানতে চাই।	আপনার সন্তান কেমন আছে? সে কেমন অনুভব করে? এটাই আমরা আপনার কাছ থেকে জানতে চাই।	আপনার বাচ্চা কেমন আছে? সে কেমন অনুভব করছে? আমি এইটা জানতে চাই আপনার কাছে।	আপনার সন্তান কেমন আছে? সে কেমন অনুভব করে? এটাই আমরা আপনার কাছ থেকে জানতে চাই।	আপনার সন্তান কেমন আছে? সে কেমন অনুভব করে? এটাই আমরা আপনার কাছ থেকে জানতে চাই।	How is your child? How does he/she feel? We want to know this from you.		আপনার সন্তান কেমন আছে? সে কেমন অনুভব করে? এটাই আমরা আপনার কাছ থেকে জানতে চাই।	How is your child? How is he/she feeling? This is what we want to know from you.		How is your child? How is he/she feeling? This is what we want to know from you.
Please read every question carefully. What answer come to your mind first? Choose the box that fits your answer best and cross it.	অনুগ্রহ করে প্রতিটি প্রশ্ন ভালোভাবে পড়ুন। আপনার মনে কোন উত্তরটি সবার প্রথমে আসে? বাক্স একটা পছন্দ করুন, যেইটা আপনার উত্তর এর সাথে সবচেয়ে মানানসই ও ক্রুশ চিহ্ন দিন।	দয়া করে প্রত্যেকটি প্রশ্ন ভালোভাবে পড়ুন। প্রথম কোন উত্তরটি আপনার মাথায় আসে? সেই বক্সটি পছন্দ করুন যেটি আপনার উত্তরের সাথে ভালোভাবে মিলে যায় এবং কেটে দিন।	দয়া করে প্রত্যেকটি প্রশ্ন ভালোভাবে পড়ুন। প্রথম কোন উত্তরটি আপনার মনে আসে? যে বাক্সটি আপনার উত্তরের জন্য সবচেয়ে উপযুক্ত তাতে টিক চিহ্ন দিন।	অনুগ্রহ করে প্রতিটি প্রশ্ন ভালোভাবে পড়ুন। আপনার মনে কোন উত্তরটি সবার প্রথমে আসে? বাক্স একটা পছন্দ করুন, যেইটা আপনার উত্তর এর সাথে সবচেয়ে মানানসই ও ক্রুশ চিহ্ন দিন।	দয়া করে প্রত্যেকটি প্রশ্ন ভালোভাবে পড়ুন। প্রথম কোন উত্তরটি আপনার মাথায় আসে? সেই বক্সটি পছন্দ করুন যেটি আপনার উত্তরের সাথে ভালোভাবে মিলে যায় এবং কেটে দিন।	দয়া করে প্রত্যেকটি প্রশ্ন ভালোভাবে পড়ুন। প্রথম কোন উত্তরটি আপনার মনে আসে? যে বাক্সটি আপনার উত্তরের জন্য সবচেয়ে উপযুক্ত তাতে টিক চিহ্ন দিন।	Please read every question carefully. Which answer comes to your mind first? The box that represent your answer accurately.		দয়া করে প্রত্যেকটি প্রশ্ন ভালোভাবে পড়ুন। প্রথম কোন উত্তরটি আপনার মনে আসে? যে বাক্সটি আপনার উত্তরের জন্য সবচেয়ে উপযুক্ত তাতে টিক চিহ্ন দিন।	Please read all the questions properly. Which answer comes to your mind first? Put a tick a mark in the box that is most appropriate for your answer.		Please read all the questions properly. Which answer comes to your mind first? Put a tick a mark in the box that is most appropriate for your answer.
Please answer the following questions to the best of your knowledge, ensuring that the answers you give reflect the perspective of your child. Please try to remember your child’s experiences over the last week.	অনুগ্রহ করে, আপনার সবচেয়ে ভালো জানা মতে নিম্ন লিখিত প্রশ্নগুলোর উত্তর দিন। কিন্তু আপনার নিশ্চিত করতে হবে যে উত্তর গুলো আপনার বাচ্চার দৃষ্টি রূপ তুলে ধরে। অনুগ্রহ করে মনে রাখবেন আপনার বাচ্চার বিগত সপ্তাহের অভিজ্ঞতা সমূহ।	দয়া করে নিচের প্রশ্নগুলি আপনার জানা মতে সবচেয়ে যথার্থ উত্তর দিন, নিশ্চিত করুন যে উত্তরগুলো আপনার সন্তানের দর্শানুপাতকে প্রতিফলিত করে। দয়া করে আপনার সন্তানের গত সপ্তাহের অভিজ্ঞতা মনে করার চেষ্টা করুন।	অনুগ্রহ করে নিচের প্রশ্নগুলোর জন্য আপনার জানা মতে সবচেয়ে যথার্থ উত্তরটি দিন। নিশ্চিত করুন যেন উত্তরগুলো আপনার সন্তানের দৃষ্টি রূপ প্রতিফলিত করে। অনুগ্রহ করে আপনার সন্তানের গত সপ্তাহের অভিজ্ঞতার কথা মনে করার চেষ্টা করুন।	অনুগ্রহ করে, আপনার সবচেয়ে ভালো জানা মতে নিম্ন লিখিত প্রশ্নগুলোর উত্তর দিন। কিন্তু আপনার নিশ্চিত করতে হবে যে উত্তর গুলো আপনার বাচ্চার দৃষ্টি রূপ তুলে ধরে। অনুগ্রহ করে মনে রাখবেন আপনার বাচ্চার বিগত সপ্তাহের অভিজ্ঞতা সমূহ।	দয়া করে নিচের প্রশ্নগুলি আপনার জানা মতে সবচেয়ে যথার্থ উত্তর দিন, নিশ্চিত করুন যে উত্তরগুলো আপনার সন্তানের দর্শানুপাতকে প্রতিফলিত করে। দয়া করে আপনার সন্তানের গত সপ্তাহের অভিজ্ঞতা মনে করার চেষ্টা করুন।	অনুগ্রহ করে নিচের প্রশ্নগুলোর জন্য আপনার জানা মতে সবচেয়ে যথার্থ উত্তরটি দিন। নিশ্চিত করুন যেন উত্তরগুলো আপনার সন্তানের দৃষ্টি রূপ প্রতিফলিত করে। অনুগ্রহ করে আপনার সন্তানের গত সপ্তাহের অভিজ্ঞতার কথা মনে করার চেষ্টা করুন।	Please answer the following questions accurately; ensure that the answers reflect the perceptions of your child accurately. Please try to recall/remember the experiences of your child of last week./Please try to recall/remember last week’s experiences of your child.		অনুগ্রহ করে নিচের প্রশ্নগুলোর জন্য আপনার জানা মতে সবচেয়ে যথার্থ উত্তরটি দিন। নিশ্চিত করুন যেন উত্তরগুলো আপনার সন্তানের দৃষ্টি রূপ প্রতিফলিত করে। অনুগ্রহ করে আপনার সন্তানের গত সপ্তাহের অভিজ্ঞতার কথা মনে করার চেষ্টা করুন।	Please give the most appropriate answer to the best of your knowledge for the questions below. Please ensure that the answers reflect your child's views. Kindly try to remember your child's experiences from last week.		Please give the most appropriate answer to the best of your knowledge for the questions below. Please ensure that the answers reflect your child's views. Kindly try to remember your child's experiences from last week.
Who is filling in the questionnaire?	প্রশ্নপত্রটি কে পূরণ করছে?	প্রশ্নপত্রটি কে পূরণ করছে?	প্রশ্নপত্রটি কে পূরণ করছে?	প্রশ্নপত্রটি কে পূরণ করছে?	প্রশ্নপত্রটি কে পূরণ করছে?	প্রশ্নপত্রটি কে পূরণ করছে?	Who is filling the questionnaire?		প্রশ্নপত্রটি কে পূরণ করছে?	Who is filling up the questionnaire?		Who is filling up the questionnaire?
Mother	মা	মা	মা	মা	মা	মা	Mother		মা	Mother		Mother
Father	বাবা	বাবা	বাবা	বাবা	বাবা	বাবা	Father		বাবা	Father		Father
Stepmother/Father’s partner	সৎ মা/বাবার সঙ্গী	সৎ মা/বাবার সঙ্গী	সৎ মা	সৎ মা/বাবার সঙ্গী	সৎ মা/বাবার সঙ্গী	সৎ মা	Stepmother		সৎ মা	Step-mother		Step-mother
Stepfather/Mother’s partner	সৎ বাবা/মায়ের সঙ্গী	সৎ বাবা/মায়ের সঙ্গী	সৎ বাবা	সৎ বাবা/মায়ের সঙ্গী	সৎ বাবা/মায়ের সঙ্গী	সৎ বাবা	Stepfather		সৎ বাবা	Step-father		Step-father
Others	অন্যান্য	অন্যান্য	অন্যান্য	অন্যান্য	অন্যান্য	অন্যান্য	Others		অন্যান্য	Others		Others
Who?	কে?	কে?	কে?	কে?	কে?	কে?	Who?		কে?	Who?		Who?
How old is your child (the interviewed child)?	আপনার সন্তানের বয়স কত (সাক্ষাৎকার শিশু)?	আপনার সন্তানের বয়স কত (সাক্ষাৎকার নেয়া শিশু)?	আপনার সন্তান (সাক্ষাৎকার গ্রহণকৃত সন্তান) এর বয়স কত?	আপনার সন্তানের বয়স কত (সাক্ষাৎকার শিশু)?	আপনার সন্তানের বয়স কত (সাক্ষাৎকার নেয়া শিশু)?	আপনার সন্তান (সাক্ষাৎকার গ্রহণকৃত সন্তান) এর বয়স কত?	How old is your child? (the interviewed child)		আপনার সন্তান (সাক্ষাৎকার গ্রহণকৃত সন্তান) এর বয়স কত?	What is the age of your child (interviewed child)?		What is the age of your child (interviewed child)?
Years	বছর	বছর	বছর	বছর	বছর	বছর	Years		বছর	Years		Years
Is your child (the interviewed child) female or male?	আপনার সন্তান (সাক্ষাৎকার শিশু) মেয়ে নাকি ছেলে?	আপনার সন্তান (সাক্ষাৎকার নেয়া শিশু) মেয়ে নাকি ছেলে?	আপনার সন্তান (সাক্ষাৎকার গ্রহণকৃত সন্তান) মেয়ে নাকি ছেলে?	আপনার সন্তান (সাক্ষাৎকার শিশু) মেয়ে নাকি ছেলে?	আপনার সন্তান (সাক্ষাৎকার নেয়া শিশু) মেয়ে নাকি ছেলে?	আপনার সন্তান (সাক্ষাৎকার গ্রহণকৃত সন্তান) মেয়ে নাকি ছেলে?	Is your child (interviewed child) female or male?		আপনার সন্তান (সাক্ষাৎকার গ্রহণকৃত সন্তান) মেয়ে নাকি ছেলে?	Is your child (interviewed child) a girl or a boy?		Is your child (interviewed child) a girl or a boy?
Female	মেয়ে	মেয়ে	মেয়ে	মেয়ে	মেয়ে	মেয়ে	Female		মেয়ে	Girl		Girl
Male	ছেলে	ছেলে	ছেলে	ছেলে	ছেলে	ছেলে	Male		ছেলে	Boy		Boy
How tall is your child (without shoes)?	আপনার সন্তান কতখানি লম্বা (জুতা ছাড়া)?	আপনার সন্তান কতখানি লম্বা (জুতা ছাড়া)?	আপনার সন্তানের উচ্চতা কত?	আপনার সন্তান কতখানি লম্বা (জুতা ছাড়া)?	আপনার সন্তান কতখানি লম্বা (জুতা ছাড়া)?	আপনার সন্তানের উচ্চতা কত?	How tall is your child?	without shoes	আপনার সন্তানের উচ্চতা কত?(জুতা ছাড়া)	What is the height of your child? (without shoes)		What is the height of your child? (without shoes)
Centimetres	সেন্টিমিটার	সেন্টিমিটার	সেন্টিমিটার	সেন্টিমিটার	সেন্টিমিটার	সেন্টিমিটার	Centimetres		সেন্টিমিটার	Centimetres		Centimetres
How much does your child weigh (without clothes)?	আপনার বাচ্চার ওজন কত (জামা-কাপড় ছাড়া)?	আপনার বাচ্চার ওজন কত (জামা-কাপড় ছাড়া)?	আপনার সন্তানের ওজন কত?	আপনার বাচ্চার ওজন কত (জামা-কাপড় ছাড়া)?	আপনার বাচ্চার ওজন কত (জামা-কাপড় ছাড়া)?	আপনার সন্তানের ওজন কত?	What is your child’s weight?		আপনার সন্তানের ওজন কত?	What is the weight of your child? (without clothes)		What is the weight of your child? (without clothes)
Kilograms	কিলোগ্রাম	কিলোগ্রাম	কিলোগ্রাম	কিলোগ্রাম	কিলোগ্রাম	কিলোগ্রাম	Kilograms		কিলোগ্রাম	Kilograms		Kilograms
Physical Activities and Health	শারীরিক কার্যক্রম সমূহ ও স্বাস্থ্য	শারীরিক কার্যক্রম এবং স্বাস্থ্য	শারীরিক কার্যক্রম এবং স্বাস্থ্য	শারীরিক কার্যক্রম সমূহ ও স্বাস্থ্য	শারীরিক কার্যক্রম এবং স্বাস্থ্য	শারীরিক কার্যক্রম এবং স্বাস্থ্য	Physical work and health		শারীরিক কার্যক্রম এবং স্বাস্থ্য	Physical activities and health		Physical activities and health
In general, how would your child rate his/her health?	সার্বিকভাবে আপনার বাচ্চা কীভাবে নিজের স্বাস্থ্যকে মূল্যায়ন করে?	সাধারণভাবে আপনার সন্তান তার স্বাস্থ্যকে কেমন পরিমাপ করবে?	সাধারণভাবে, আপনার সন্তান তার স্বাস্থ্যকে কীভাবে মূল্যায়ণ করবে?	সার্বিকভাবে আপনার বাচ্চা কীভাবে নিজের স্বাস্থ্যকে মূল্যায়ন করে?	সাধারণভাবে আপনার সন্তান তার স্বাস্থ্যকে কেমন পরিমাপ করবে?	সাধারণভাবে, আপনার সন্তান তার স্বাস্থ্যকে কীভাবে মূল্যায়ণ করবে?	Generally, what does your child think of his health?		সাধারণভাবে, আপনার সন্তান তার স্বাস্থ্যকে কীভাবে মূল্যায়ণ করবে?	In general, how does your child evaluate his/her own health?		In general, how does your child evaluate his/her own health?
Excellent	চমৎকার	চমৎকার	চমৎকার	চমৎকার	চমৎকার	চমৎকার	Excellent		চমৎকার	Excellent		Excellent
Very good	খুব ভালো	খুব ভালো	খুব ভালো	খুব ভালো	খুব ভালো	খুব ভালো	Very good		খুব ভালো	Very good		Very good
Good	ভালো	ভালো	ভালো	ভালো	ভালো	ভালো	Good		ভালো	Good		Good
Fair	মোটামুটি	মোটামুটি	মোটামুটি	মোটামুটি	মোটামুটি	মোটামুটি	Okay		মোটামুটি	Somewhat okay		Somewhat okay
Poor	খারাপ	মন্দ	খারাপ	খারাপ	মন্দ	খারাপ	Bad		খারাপ	Bad		Bad
Thinking about the last week	বিগত সপ্তাহের কথা মনে করে বলুন	গত সপ্তাহের কথা চিন্তা করলে	গত সপ্তাহের কথা চিন্তা করলে	বিগত সপ্তাহের কথা মনে করে বলুন	গত সপ্তাহের কথা চিন্তা করলে	গত সপ্তাহের কথা চিন্তা করলে	Thinking about the last week		গত সপ্তাহের কথা চিন্তা করলে	Think about last week		Think about last week
Has your child felt fit and well?	আপনার বাচ্চা কি মনে করে সে সবল ও ভালো আছে?	আপনার সন্তান ভালো এবং উপযুক্ত অনুভব করেছে?	আপনার সন্তান কি সুস্থ সবল অনুভব করেছিলো?	আপনার বাচ্চা কি মনে করে সে সবল ও ভালো আছে?	আপনার সন্তান ভালো এবং উপযুক্ত অনুভব করেছে?	আপনার সন্তান কি সুস্থ সবল অনুভব করেছিলো?	Did your child feel well or fit?	and past tense ( in original is is past perfect)	আপনার সন্তান কি ভাল এবং সুস্থ অনুভব করেছিলো?	Has your child felt well and healthy?		Has your child felt well and healthy?
Has your child been physically active (e.g. running, climbing, biking)?	আপনার বাচ্চা কি শারীরিককভাবে সক্রিয় (যেমন দৌড়ায়, আরোহণ করে, সাইকেল চালায়)?	আপনার সন্তান শারীরিকভাবে কর্মক্ষম ছিলো? (যেমন দৌড়ানো, আরোহণ, চালানো)	আপনার সন্তান কি শারীরিকভাবে কর্মক্ষম ছিলো? (যেমন, দৌড়ানো, আরোহণ, সাইকেল চালানো)	আপনার বাচ্চা কি শারীরিককভাবে সক্রিয় (যেমন দৌড়ায়, আরোহণ করে, সাইকেল চালায়)?	আপনার সন্তান শারীরিকভাবে কর্মক্ষম ছিলো? (যেমন দৌড়ানো, আরোহণ, চালানো)	আপনার সন্তান কি শারীরিকভাবে কর্মক্ষম ছিলো? (যেমন, দৌড়ানো, আরোহণ, সাইকেল চালানো)	Was your child physically active? (like, running, riding, bike riding)	e.g. not like; E.g. means for example	আপনার সন্তান কি শারীরিকভাবে কর্মক্ষম ছিলো? (যেমন, দৌড়ানো, আরোহণ, সাইকেল চালানো)	Has your child been active physically? (For example, running, climbing, bicycle riding)		Has your child been active physically? (For example, running, climbing, bicycle riding)
Has your child been able to run well?	আপনার বাচ্চা কি ঠিকভাবে দৌড়াতে পারে?	আপনার সন্তান ভালোভাবে দৌড়াতে পেরেছে?	আপনার সন্তান ভালোভাবে দৌড়াতে পেরেছিলো?	আপনার বাচ্চা কি ঠিকভাবে দৌড়াতে পারে?	আপনার সন্তান ভালোভাবে দৌড়াতে পেরেছে?	আপনার সন্তান ভালোভাবে দৌড়াতে পেরেছিলো?	Was your child able to run properly or run at a good speed?	past tense ( in original is is past perfect)	আপনার সন্তান কি সঠিকভাবে দৌড়াতে পেরেছিলো?	Has your child been able to run properly?		Has your child been able to run properly?
Not at all	একদমই না	একদমই না	একদমই না	একদমই না	একদমই না	একদমই না	Not at all		একদমই না	Not at all		Not at all
Slightly	অল্প	সামান্য	সামান্য	অল্প	সামান্য	সামান্য	Little		সামান্য	A little		A little
Moderately	মোটামুটি	মোটামুটি	মোটামুটি	মোটামুটি	মোটামুটি	মোটামুটি	More or less		মোটামুটি	Somewhat		Somewhat
Very	ভালো	খুব	খুব	ভালো	খুব	খুব	Quite a lot		খুব	Very well		Very well
Extremely	খুবই ভালো	অত্যন্ত/অতিমাত্রায়	অতিমাত্রায়	খুবই ভালো	অত্যন্ত/অতিমাত্রায়	অতিমাত্রায়	Too much	it does not mean too much, but extremely good condition to run	অতিমাত্রায়	Extremely well		Extremely well
Has your child felt full of energy?	আপনার বাচ্চা কি কর্মশক্তিতে পরিপূর্ণ?	আপনার সন্তান পূর্ণ শক্তি অনুভব করেছে?	আপনার সন্তান কি কর্মশক্তিতে পরিপূর্ণ ছিলো?	আপনার বাচ্চা কি কর্মশক্তিতে পরিপূর্ণ?	আপনার সন্তান পূর্ণ শক্তি অনুভব করেছে?	আপনার সন্তান কি কর্মশক্তিতে পরিপূর্ণ ছিলো?	Did your child feel full of strength?	past tense ( in original is is past perfect)	আপনার সন্তান কি কর্মশক্তিতে পরিপূর্ণ অনুভব করেছিলো?	Has your child felt full of energy?		Has your child felt full of energy?
Never	কখনোই না	কখনোই না	কখনোই না	কখনোই না	কখনোই না	কখনোই না	Not at all		কখনোই না	Never		Never
Seldom	কদাচিৎ	কদাচিৎ	মাঝে মাঝে	কদাচিৎ	কদাচিৎ	মাঝে মাঝে	Seldom		মাঝে মাঝে	Sometimes		Sometimes
Quite often	প্রায়শই	প্রায়ই	প্রায়ই	প্রায়শই	প্রায়ই	প্রায়ই	Often		প্রায়ই	Often		Often
Very often	নিয়ত	খুব প্রায়ই	বেশীর ভাগ সময়	নিয়ত	খুব প্রায়ই	বেশীর ভাগ সময়	Most of the time		বেশীর ভাগ সময়	Most of the time		Most of the time
Always	সবসময়	সবসময়	সবসময়	সবসময়	সবসময়	সবসময়	Always		সবসময়	Always		Always
General mood and Your Child’s Feelings	সার্বিক মনোভাব ও আপনার বাচ্চার অনুভূতি	সাধারণ মেজাজ এবং আপনার সন্তানের অনুভূতি	সাধারণ মেজাজ এবং আপনার সন্তানের অনুভূতি	সার্বিক মনোভাব ও আপনার বাচ্চার অনুভূতি	সাধারণ মেজাজ এবং আপনার সন্তানের অনুভূতি	সাধারণ মেজাজ এবং আপনার সন্তানের অনুভূতি	General temperament and your child’s feeling	mood means more a state, temperament is more longlasting	আপনার সন্তানের সাধারণ মেজাজ এবং তার অনুভূতি	Usual mood and your child's feelings		Usual mood and your child's feelings
Has your child been in a good mood?	আপনার বাচ্চা কি ভালো মানসিক অবস্থাতে ছিলো?	আপনার সন্তান ভালো মেজাজে ছিলো?	আপনার সন্তানের মন ভালো ছিলো?	আপনার বাচ্চা কি ভালো মানসিক অবস্থাতে ছিলো?	আপনার সন্তান ভালো মেজাজে ছিলো?	আপনার সন্তানের মন ভালো ছিলো?	Was your child’s temperament good/was your child in good mood?	mood means more a state, temperament is more longlasting	আপনার সন্তানের কি ভাল মেজাজ ছিলো?	Has your child been in a good mood?		Has your child been in a good mood?
Has your child had fun?	আপনার বাচ্চা কি মজার কার্যক্রমে অংশ নিয়েছিলো?	আপনার সন্তান মজা পেয়েছিলো?	আপনার সন্তান মজা করেছিলো?	আপনার বাচ্চা কি মজার কার্যক্রমে অংশ নিয়েছিলো?	আপনার সন্তান মজা পেয়েছিলো?	আপনার সন্তান মজা করেছিলো?	Did your child enjoy anything/did your child have fun?	past tense ( in original is is past perfect)	আপনার সন্তান কি মজা করেছিলো?	Has your child had fun?		Has your child had fun?
Has your child felt sad?	আপনার বাচ্চা কি দুঃখ অনুভব করেছিলো?	আপনার সন্তান দুঃখ অনুভব করেছিলো?	আপনার সন্তান মন খারাপ করেছিলো?	আপনার বাচ্চা কি দুঃখ অনুভব করেছিলো?	আপনার সন্তান দুঃখ অনুভব করেছিলো?	আপনার সন্তান মন খারাপ করেছিলো?	Did your child feel sad?	past tense ( in original is is past perfect)	আপনার সন্তান কি দুঃখ অনুভবপ করেছিলো?	Has your child felt sadness?	sadness seems to be more severe than sad	Has your child felt sad?
Has your child felt so bad that he/she didn’t want to do anything?	আপনার বাচ্চার কি এতো খারাপ লেগেছে যে সে কোন কিছু করতে চায় নাই?	আপনার সন্তান এতই দুঃখবোধ করেছিলো যে সে কিছুই করতে চায়নি?	আপনার সন্তানের কি এতোই খারাপ লেগেছিলো যে সে কিছুই করতে চায়নি?	আপনার বাচ্চার কি এতো খারাপ লেগেছে যে সে কোন কিছু করতে চায় নাই?	আপনার সন্তান এতই দুঃখবোধ করেছিলো যে সে কিছুই করতে চায়নি?	আপনার সন্তানের কি এতোই খারাপ লেগেছিলো যে সে কিছুই করতে চায়নি?	Did your child feel so sad that he/she did not want to do anything?	past tense ( in original is is past perfect)	আপনার সন্তান কি এতোই দুঃখবোধ করেছিলো যে সে কিছুই করতে চায়নি?	Has your child felt so bad that he/she did not want to do anything?		Has your child felt so bad that he/she did not want to do anything?
Has your child felt lonely?	আপনার বাচ্চার কি নিঃসঙ্গ মনে হয়েছে নিজেকে?	আপনার সন্তান একাকিত্ব বোধ করেছিলো?	আপনার সন্তান কি একাকিত্ব বোধ করেছিলো?	আপনার বাচ্চার কি নিঃসঙ্গ মনে হয়েছে নিজেকে?	আপনার সন্তান একাকিত্ব বোধ করেছিলো?	আপনার সন্তান কি একাকিত্ব বোধ করেছিলো?	Did your child feel lonely?		আপনার সন্তান কি একাকিত্ব বোধ করেছিলো?	Did your child feel lonely?		Did your child feel lonely?
Has your child been happy with the way he/she is?	আপনার বাচ্চা কি সে যেভাবে আছে সেইটা নিয়ে খুশি ছিলো?	আপনার সন্তান যেরকম তাতেই সে সুখী ছিলো?	আপনার সন্তান যেরকম আছে সেইটা নিয়েই কি সে খুশি ছিলো?	আপনার বাচ্চা কি সে যেভাবে আছে সেইটা নিয়ে খুশি ছিলো?	আপনার সন্তান যেরকম তাতেই সে সুখী ছিলো?	আপনার সন্তান যেরকম আছে সেইটা নিয়েই কি সে খুশি ছিলো?	Was your child happy in the way that he was/was your child happy just the way he was?		আপনার সন্তান যেরকম আছে সেইটা নিয়েই কি সে খুশি ছিলো?	Is your child happy with the way he/she is now?	why "now"?	Has your child been happy with the way he/she is?
Family and Your Child’s Free time	পরিবার ও আপনার বাচ্চার মুক্ত সময়	পরিবার এবং আপনার সন্তানের অবসর সময়	পরিবার এবং আপনার সন্তানের অবসর সময়	পরিবার ও আপনার বাচ্চার মুক্ত সময়	পরিবার এবং আপনার সন্তানের অবসর সময়	পরিবার এবং আপনার সন্তানের অবসর সময়	Family and the leisure time of your child		পরিবার এবং আপনার সন্তানের অবসর সময়	Family and your child's leisure time		Family and your child's leisure time
Has your child had enough time for him/herself?	আপনার বাচ্চার কি নিজের জন্য পর্যাপ্ত সময় ছিলো?	আপনার সন্তানের নিজের জন্য যথেষ্ঠ সময় ছিলো?	আপনার সন্তানের নিজের জন্য যথেষ্ঠ সময় ছিলো?	আপনার বাচ্চার কি নিজের জন্য পর্যাপ্ত সময় ছিলো?	আপনার সন্তানের নিজের জন্য যথেষ্ঠ সময় ছিলো?	আপনার সন্তানের নিজের জন্য যথেষ্ঠ সময় ছিলো?	Did your child have enough time for himself/herself?	past tense ( in original is is past perfect)	আপনার সন্তানের কি নিজের জন্য যথেষ্ঠ সময় ছিলো?	Has your child had enough time for himself/herself?		Has your child had enough time for himself/herself?
Has your child been able to do the things that he/she wants to do in his/her free time?	আপনার বাচ্চা কি সে যেইসব কার্যক্রম করতে চায় তা করতে পেরেছিলো তার মুক্ত সময়ে?	আপনার সন্তান তার অবসর সময়ে যা করতে চায়, তা করতে পেরেছিলো?	আপনার সন্তান তার অবসর সময়ে যা করতে চায়, তা করতে পেরেছিলো?	আপনার বাচ্চা কি সে যেইসব কার্যক্রম করতে চায় তা করতে পেরেছিলো তার মুক্ত সময়ে?	আপনার সন্তান তার অবসর সময়ে যা করতে চায়, তা করতে পেরেছিলো?	আপনার সন্তান তার অবসর সময়ে যা করতে চায়, তা করতে পেরেছিলো?	Was your child able to do what he wanted to do in his/her leisure time?	past tense ( in original is is past perfect)	আপনার সন্তান তার অবসর সময়ে যা করতে চায়, তা করতে সক্ষম হয়েছিলো?	Has your child been able to do what he/she wants during his/her leisure time?		Has your child been able to do what he/she wants during his/her leisure time?
Has your child felt that his/her parent(s) had enough time for him/her?	আপনার বাচ্চার কি মনে হয়েছে তার বাবা মা তাকে পর্যাপ্ত সময় দিয়েছে?	আপনার সন্তান অনুভব করতে পেরেছিলো যে তার মা-বাবার তার জন্য যথেষ্ঠ সময় আছে?	আপনার সন্তান অনুভব করেছিলো যে তার মা-বাবার তার জন্য যথেষ্ঠ সময় ছিলো?	আপনার বাচ্চার কি মনে হয়েছে তার বাবা মা তাকে পর্যাপ্ত সময় দিয়েছে?	আপনার সন্তান অনুভব করতে পেরেছিলো যে তার মা-বাবার তার জন্য যথেষ্ঠ সময় আছে?	আপনার সন্তান অনুভব করেছিলো যে তার মা-বাবার তার জন্য যথেষ্ঠ সময় ছিলো?	Did your child feel that you had enough time for him/did your child feel that his/her parents had adequate time for him/her?	past tense ( in original is is past perfect)	আপনার সন্তান কি অনুভব করেছিলো যে তার মা-বাবার তার জন্য যথেষ্ঠ সময় হয়েছিলো?	Has your child felt that his/her parents had enough time for him/her?		Has your child felt that his/her parents had enough time for him/her?
	আপনার বাচ্চার কি মনে হয়েছে আপনারা বা তার বাবা মা তার সাথে ন্যায় সঙ্গত ভাবে আচরণ করে?	আপনার সন্তান অনুভব করতে পেরেছিলো যে তার মা বাবা তার সাথে ন্যায্য আচরণ করে?	আপনার সন্তান অনুভব করেছিলো যে তার মা বাবা তার সাথে ন্যায্য আচরণ করেছিলো?	আপনার বাচ্চার কি মনে হয়েছে আপনারা বা তার বাবা মা তার সাথে ন্যায় সঙ্গত ভাবে আচরণ করে?	আপনার সন্তান অনুভব করতে পেরেছিলো যে তার মা বাবা তার সাথে ন্যায্য আচরণ করে?	আপনার সন্তান অনুভব করেছিলো যে তার মা বাবা তার সাথে ন্যায্য আচরণ করেছিলো?	Did your child feel his/her parents were treating him in a fair manner?	past tense ( in original is is past perfect)	আপনার সন্তান কি অনুভব করেছিলো যে তার মা বাবা তার সাথে ন্যায্য আচরণ করেছিলো?	Has your child felt that his/her parents treated him/her right?		Has your child felt that his/her parents treated him/her right?
Has your child felt that his/her parent(s) treated him/her fairly?
Has your child been able to talk to his/her parent(s) when he/she wanted to?	আপনার বাচ্চা কি মনে করে আপনাদের সাথে সে যখন খুশি তখন কথা বলতে পারে?	আপনার সন্তান যখন চেয়েছিলো তখন তার মা-বাবার সাথে কথা বলতে পেরেছিলো?	আপনার সন্তান যখন চেয়েছিলো তখনই তার মা-বাবার সাথে কথা বলতে পেরেছিলো?	আপনার বাচ্চা কি মনে করে আপনাদের সাথে সে যখন খুশি তখন কথা বলতে পারে?	আপনার সন্তান যখন চেয়েছিলো তখন তার মা-বাবার সাথে কথা বলতে পেরেছিলো?	আপনার সন্তান যখন চেয়েছিলো তখনই তার মা-বাবার সাথে কথা বলতে পেরেছিলো?	Was your child able to talk to his/her parent when he/she wished to do so?	past tense ( in original is is past perfect)	আপনার সন্তান যখন চেয়েছিলো তখনই কি তার মা-বাবার সাথে কথা বলতে সক্ষম হয়েছিলো?	Has your child been able to talk with his/her parents whenever he/she wanted to?		Has your child been able to talk with his/her parents whenever he/she wanted to?
Has your child had enough money to do the same things as his/her friends?	আপনার বাচ্চার কি পর্যাপ্ত টাকা ছিলো, সে যা কিছু করতে চায় তা করার জন্য তার বন্ধুদের মতো?	আপনার সন্তান তার বন্ধুরা যা করে তা করার মতো যথেষ্ঠ অর্থ তার কাছে ছিলো?	আপনার সন্তানের কাছে তার বন্ধুরা যা করে তা করার মতো যথেষ্ঠ অর্থ ছিলো?	আপনার বাচ্চার কি পর্যাপ্ত টাকা ছিলো, সে যা কিছু করতে চায় তা করার জন্য তার বন্ধুদের মতো?	আপনার সন্তান তার বন্ধুরা যা করে তা করার মতো যথেষ্ঠ অর্থ তার কাছে ছিলো?	আপনার সন্তানের কাছে তার বন্ধুরা যা করে তা করার মতো যথেষ্ঠ অর্থ ছিলো?	Did your child have enough money to do what his friends were doing?	past tense ( in original is is past perfect)	আপনার সন্তানের কাছে তার বন্ধুরা যা যা করে তা করার জন্য কি যথেষ্ঠ অর্থ ছিলো?	Has your child had enough money to do whatever his/her friends do?		Has your child had enough money to do whatever his/her friends do?
Has your child felt that he/she had enough money for his/her expenses?	আপনার বাচ্চার কি মনে হয়েছে তার পর্যাপ্ত টাকা আছে তার খরচাপাতির জন্য?	আপনার সন্তান অনুভব করতে পেরেছিলো যে তার খরচের জন্য তার কাছে পর্যাপ্ত অর্থ আছে?	আপনার সন্তান কি অনুভব করেছিলো যে তার খরচের জন্য তার কাছে পর্যাপ্ত অর্থ ছিলো?	আপনার বাচ্চার কি মনে হয়েছে তার পর্যাপ্ত টাকা আছে তার খরচাপাতির জন্য?	আপনার সন্তান অনুভব করতে পেরেছিলো যে তার খরচের জন্য তার কাছে পর্যাপ্ত অর্থ আছে?	আপনার সন্তান কি অনুভব করেছিলো যে তার খরচের জন্য তার কাছে পর্যাপ্ত অর্থ ছিলো?	Did your child feel he/she had enough money to meet all expenses?	past tense ( in original is is past perfect)	আপনার সন্তান কি অনুভব করেছিলো যে তার নিজের খরচের জন্য তার কাছে পর্যাপ্ত অর্থ ছিলো?	Has your child felt that he/she had enough money with him/her for his/her expenses?		Has your child felt that he/she had enough money with him/her for his/her expenses?
Friends	বন্ধুগণ	বন্ধু-বান্ধব	বন্ধু-বান্ধব	বন্ধুগণ	বন্ধু-বান্ধব	বন্ধু-বান্ধব	Friends		বন্ধু-বান্ধব	Friends		Friends
Has your child spent time with his/her friends?	আপনার বাচ্চা কি তার বন্ধুদের সাথে সময় ব্যায় করেছে?	আপনার সন্তান তার বন্ধুদের সাথে সময় কাটিয়েছিলো?	আপনার সন্তান তার বন্ধুদের সাথে সময় কাটিয়েছিলো?	আপনার বাচ্চা কি তার বন্ধুদের সাথে সময় ব্যায় করেছে?	আপনার সন্তান তার বন্ধুদের সাথে সময় কাটিয়েছিলো?	আপনার সন্তান তার বন্ধুদের সাথে সময় কাটিয়েছিলো?	Did your child spend time with his/her friends?	past tense ( in original is is past perfect)	আপনার সন্তান কি তার বন্ধুদের সাথে সময় কাটিয়েছিলো?	Has your child spent time with his/her friends?		Has your child spent time with his/her friends?
Has your child had fun with his/her friends?	আপনার বাচ্চার কি তার বন্ধুদের সাথে ভালো মজার সময় কেটেছে?	আপনার সন্তান তার বন্ধুদের সাথে মজা পেয়েছিলো?	আপনার সন্তান তার বন্ধুদের সাথে মজা করেছিলো?	আপনার বাচ্চার কি তার বন্ধুদের সাথে ভালো মজার সময় কেটেছে?	আপনার সন্তান তার বন্ধুদের সাথে মজা পেয়েছিলো?	আপনার সন্তান তার বন্ধুদের সাথে মজা করেছিলো?	Did your child have fun with his/her friends?	past tense ( in original is is past perfect)	আপনার সন্তান কি তার বন্ধুদের সাথে মজা করেছিলো?	Has your child had fun with his/her friends??		Has your child had fun with his/her friends??
Has your child and his/her friends helped each other?	আপনার বাচ্চা ও তার বন্ধুরা কি একে অপরকে সাহায্য করেছে?	আপনার সন্তান এবং তার বন্ধু-বান্ধব একে অপরকে সাহায্য করেছিলো?	আপনার সন্তান এবং তার বন্ধু-বান্ধবরা একে অপরকে সাহায্য করেছিলো?	আপনার বাচ্চা ও তার বন্ধুরা কি একে অপরকে সাহায্য করেছে?	আপনার সন্তান এবং তার বন্ধু-বান্ধব একে অপরকে সাহায্য করেছিলো?	আপনার সন্তান এবং তার বন্ধু-বান্ধবরা একে অপরকে সাহায্য করেছিলো?	Did your child and his friends help each other?	past tense ( in original is is past perfect)	আপনার সন্তান এবং তার বন্ধু-বান্ধবরা কি একে অপরকে সাহায্য করেছিলো?	Has your child and his/her friends helped one another?		Has your child and his/her friends helped one another?
Has your child been able to rely on his/her your friends?	আপনার বাচ্চা কি তার বন্ধুদের উপর নির্ভর করতে পেরেছে?	আপনার সন্তান তার বন্ধুদের উপর নির্ভর করতে পেরেছিলো?	আপনার সন্তান তার বন্ধুদের উপর নির্ভর করতে পেরেছিলো?	আপনার বাচ্চা কি তার বন্ধুদের উপর নির্ভর করতে পেরেছে?	আপনার সন্তান তার বন্ধুদের উপর নির্ভর করতে পেরেছিলো?	আপনার সন্তান তার বন্ধুদের উপর নির্ভর করতে পেরেছিলো?	Was your child able to rely/depend on his/her friends?	past tense ( in original is is past perfect)	আপনার সন্তান কি তার বন্ধুদের উপর নির্ভর করতে পেরেছিলো?	Has your child been able to depend on his/her friends?		Has your child been able to depend on his/her friends?
School and Learning	স্কুল ও শিক্ষা	স্কুল ও শিক্ষা	স্কুল এবং শিক্ষা	স্কুল ও শিক্ষা	স্কুল ও শিক্ষা	স্কুল এবং শিক্ষা	School and education		স্কুল এবং শিক্ষা	School and education		School and education
Has your child been happy at school?	আপনার বাচ্চা কি স্কুলে খুশি ছিলো?	আপনার সন্তান স্কুলে সুখী ছিলো?	আপনার সন্তান স্কুলে খুশি ছিলো?	আপনার বাচ্চা কি স্কুলে খুশি ছিলো?	আপনার সন্তান স্কুলে সুখী ছিলো?	আপনার সন্তান স্কুলে খুশি ছিলো?	Was your child happy in school?	past tense ( in original is is past perfect)	আপনার সন্তান কি স্কুলে খুশি ছিলো?	Has your child been happy at school?		Has your child been happy at school?
Has your child got on well at school?	আপনার বাচ্চা কি স্কুলে সবার সাথে ভালোভাবে মিশতে পেরেছে?	আপনার সন্তান স্কুলে ভালোভাবে মানিয়ে চলতে পেরেছিলো?	আপনার সন্তান কি স্কুলে ভালোভাবে মানিয়ে চলতে পেরেছিলো?	আপনার বাচ্চা কি স্কুলে সবার সাথে ভালোভাবে মিশতে পেরেছে?	আপনার সন্তান স্কুলে ভালোভাবে মানিয়ে চলতে পেরেছিলো?	আপনার সন্তান কি স্কুলে ভালোভাবে মানিয়ে চলতে পেরেছিলো?	Was your child able to adapt well in school?	past tense ( in original is is past perfect)	আপনার সন্তান কি স্কুলে ভালোভাবে মানিয়ে চলতে সক্ষম হয়েছিলো?	Has your child been able to get along well at school?		Has your child been able to get along well at school?
Has your child been able to pay attention?	আপনার বাচ্চা কি মনোযোগ দিতে পেরেছে?	আপনার সন্তান মনোযোগ দিতে সক্ষম হয়েছিলো?	আপনার সন্তান মনোযোগ দিতে পেরেছিলো?	আপনার বাচ্চা কি মনোযোগ দিতে পেরেছে?	আপনার সন্তান মনোযোগ দিতে সক্ষম হয়েছিলো?	আপনার সন্তান মনোযোগ দিতে পেরেছিলো?	Was your child able to pay attention/concentration?	past tense ( in original is is past perfect)	আপনার সন্তান কি সঠিকভাবে মনোযোগ দিতে সক্ষম হয়েছিলো?	Has your child been able to concentrate?		Has your child been able to concentrate?
Has your child got along well with his/her teachers?	আপনার বাচ্চা কি তার শিক্ষকদের সাথে ভালোভাবে কথা বলতে বা নিজের অনুভূতি ব্যক্ত করতে পেরেছে?	আপনার সন্তান তার শিক্ষকদের সাথে মানিয়ে চলতে পেরেছিলো?	আপনার সন্তান তার শিক্ষকদের সাথে ভালোভাবে মানিয়ে চলতে পেরেছিলো?	আপনার বাচ্চা কি তার শিক্ষকদের সাথে ভালোভাবে কথা বলতে বা নিজের অনুভূতি ব্যক্ত করতে পেরেছে?	আপনার সন্তান তার শিক্ষকদের সাথে মানিয়ে চলতে পেরেছিলো?	আপনার সন্তান তার শিক্ষকদের সাথে ভালোভাবে মানিয়ে চলতে পেরেছিলো?	Was your child able to adapt to the teachers?		আপনার সন্তান কি তার শিক্ষকদের সাথে ভালোভাবে মানিয়ে চলতে সক্ষম হয়েছিলো?	Has your child been able to get along well with his/her teachers?		Has your child been able to get along well with his/her teachers?
